# Supplementary material for: Associations between ZNF676, CTC1 Gene Polymorphisms and Relative Leukocyte Telomere Length with Myopia and Its Degree
Source: Biomedicines. 2024 Feb 28;12(3):538. doi: 10.3390/biomedicines12030538 (PMC10968307; doi:10.3390/biomedicines12030538)
Supplement: Supplementary file 1 [file biomedicines-12-00538-s001.zip]

Archive with 1 entries (1 files):
- biomedicines-2855333-supplementary.pdf
